# Supplementary material for: Depression with risks for spontaneous abortion: a meta-analysis
Source: BMC Psychol. 2025 Oct 14;13:1148. doi: 10.1186/s40359-025-03484-4 (PMC12522899; doi:10.1186/s40359-025-03484-4)
Supplement: Supplementary file 3 — Supplementary Material 3 [file 40359_2025_3484_MOESM3_ESM.xlsx]

## Sheet: Sheet1
author	year	rr	lci	uci	geographicregion	studydesign	definitionofsa	depressedgroup	nondepressedgroup	adjustmentforconfoundingfactors	JBI Score
Liang(1)	2024	1.23	1.09	1.38	Australia	Prospective cohort study	<20 weeks	Depressed, not taking antidepressants	Healthy	Yes	8
Liang(2)	2024	1.2	1.04	1.39	Australia	Prospective cohort study	<20 weeks	Taking antidepressants	Healthy	Yes	8
Liang(3)	2024	1.4	1.14	1.71	Australia	Prospective cohort study	RSA	Depressed, not taking antidepressants	Healthy	Yes	8
Liang(4)	2024	1.37	1.08	1.75	Australia	Prospective cohort study	RSA	Taking antidepressants	Healthy	Yes	8
Almeida(1)	2016	1.1	1	1.2	North America	Retrospective cohort study	<20 weeks	Depressed, not taking antidepressants	Healthy	Yes	8
Almeida(2)	2016	1.3	1.1	1.5	North America	Retrospective cohort study	<20 weeks	Taking antidepressants	Healthy	Yes	8
Ban(1)	2012	1	0.9	1.2	Europe	Prospective cohort study	NR	Depressed, not taking antidepressants	Healthy	Yes	8
Ban(2)	2012	1.3	1.1	1.5	Europe	Prospective cohort study	NR	Taking antidepressants	Healthy	Yes	8
Ban(3)	2012	1.5	1.3	1.6	Europe	Prospective cohort study	NR	Taking antidepressants	Healthy	Yes	8
Ban(4)	2012	1.6	1.4	1.9	Europe	Prospective cohort study	NR	Taking antidepressants	Healthy	Yes	8
Ban(5)	2012	2	1.7	2.5	Europe	Prospective cohort study	NR	Taking antidepressants	Healthy	Yes	8
Ban(6)	2012	1.6	1.4	1.9	Europe	Prospective cohort study	NR	Taking antidepressants	Healthy	Yes	8
Yaris	2005	1.35	1.27	11.82	Non-European countries	Case-control study	NR	Taking antidepressants	Healthy	No	6
Einarson	2009	1.63	1.24	2.14	Non-European countries	Prospective cohort study	NR	Taking antidepressants	Healthy	Yes	8
Richardson	2019	1.28	0.85	1.94	Europe	Prospective cohort study	<24 weeks	Taking antidepressants	Healthy	Yes	8
Ankarfeldt	2021	1.14	0.96	1.34	Europe	Prospective cohort study	NR	Taking antidepressants	Not taking antidepressants	Yes	8
Sjaarda(1)	2021	1.04	0.74	1.74	North America	Prospective cohort study	NR	Taking antidepressants	Not taking antidepressants	No	8
Sjaarda(2)	2021	1.08	0.77	1.53	North America	Prospective cohort study	NR	Taking antidepressants	Not taking antidepressants	No	8
Sjaarda(3)	2021	1.11	0.75	1.66	North America	Prospective cohort study	NR	Taking antidepressants	Not taking antidepressants	No	8
Sjaarda(4)	2021	0.84	0.44	1.63	North America	Prospective cohort study	NR	Taking antidepressants	Not taking antidepressants	No	8
Kitchin(1)	2022	1.05	1	1.11	Europe	Case-control study	<22 weeks	Taking antidepressants	Not taking antidepressants	Yes	8
Kitchin(2)	2022	1.29	1.13	1.46	Europe	Case-control study	<22 weeks	Taking antidepressants	Not taking antidepressants	Yes	8
Kitchin(3)	2022	1.12	0.78	1.62	Europe	Case-control study	<22 weeks	Taking antidepressants	Not taking antidepressants	Yes	8
Wu	2019	1.34	0.97	1.85	North America	Prospective cohort study	<20 weeks	Taking antidepressants	Not taking antidepressants	Yes	8
Andersen	2014	1.27	1.22	1.33	Europe	Prospective cohort study	NR	Taking antidepressants	Not taking antidepressants	Yes	8
Nakhai-Pour(1)	2010	1.19	1.03	1.38	North America	Case-control study	NR	Depressed	Healthy	Yes	8
Nakhai-Pour(2)	2010	1.61	1.28	2.04	North America	Case-control study	NR	Taking antidepressants	Not taking antidepressants	Yes	8
Nakhai-Pour(3)	2010	1.27	0.85	1.91	North America	Case-control study	NR	Taking antidepressants	Not taking antidepressants	Yes	8
Nakhai-Pour(4)	2010	2.11	1.34	3.3	North America	Case-control study	NR	Taking antidepressants	Not taking antidepressants	Yes	8
Nakhai-Pour(5)	2010	1.53	0.86	2.72	North America	Case-control study	NR	Taking antidepressants	Not taking antidepressants	Yes	8
Nakhai-Pour(6)	2010	3.51	2.2	5.61	North America	Case-control study	NR	Taking antidepressants	Not taking antidepressants	Yes	8
Kolding	2021	1.31	0.78	2.22	Europe	Prospective cohort study	<22 weeks	Taking antidepressants	Not taking antidepressants	Yes	8
Ostenfeld	2022	1.04	0.91	1.2	Europe	Prospective cohort study	<22 weeks	Taking antidepressants	Not taking antidepressants	Yes	8
Evans-Hoeker	2018	1.92	1.22	3.02	Non-European countries	Prospective cohort study	NR	Taking antidepressants	Not taking antidepressants	Yes	8
Johansen(1)	2014	1.08	1.04	1.13	Europe	Prospective cohort study	<22 weeks	Taking antidepressants	Not taking antidepressants	Yes	8
Johansen(2)	2014	1.26	1.16	1.37	Europe	Prospective cohort study	<22 weeks	Taking antidepressants	Not taking antidepressants	Yes	8
Kjaersgaard	2013	1.14	1.1	1.18	Europe	Prospective cohort study	<22 weeks	Taking antidepressants	Not taking antidepressants	Yes	8
Klieger-Grossmann	2013	1.78	1.03	3.07	Multiple countries	Prospective cohort study	NR	Taking antidepressants	Healthy	No	6
Wang	2021	1.26	1.04	1.53	Asia	Case-control study	RSA	Depressed	Healthy	Yes	8
Sivojelezova	2005	1	0.55	1.83	Non-European countries	Prospective cohort study	NR	Taking antidepressants	Healthy	No	6
Chun-Fai-Chan	2005	3.26	1.35	7.86	Multiple countries	Prospective cohort study	NR	Taking antidepressants	Healthy	No	6
Einarson	2003	0.6	0.3	1.18	Multiple countries	Prospective cohort study	NR	Taking antidepressants	Healthy	No	6
Einarson	2001	1.64	0.8	3.35	Multiple countries	Prospective cohort study	NR	Taking antidepressants	Healthy	No	6
Kulin	1998	1.43	0.84	2.43	Non-European countries	Prospective cohort study	NR	Taking antidepressants	Healthy	No	6
Goldstein	1997	6.29	4.68	8.47	Non-European countries	Prospective cohort study	NR	Taking antidepressants	Not taking antidepressants	No	6
Koren	1996	1.9	0.92	3.92	Non-European countries	Prospective cohort study	NR	Taking antidepressants	Not taking antidepressants	No	6
Pastuszak	1993	1.9	0.92	3.92	Non-European countries	Prospective cohort study	NR	Taking antidepressants	Healthy	No	6
Hope	2022	1.5	1.41	1.6	Europe	Retrospective cohort study	RSA	Depressed	Healthy	Yes	8
Diav-Citrin(1)	2008	0.85	0.52	1.4	Europe	Prospective cohort study	NR	Taking antidepressants	Healthy	Yes	8
Diav-Citrin(2)	2008	1.27	0.76	2.13	Europe	Prospective cohort study	NR	Taking antidepressants	Healthy	Yes	8
Magnus	2021	1.25	1.23	1.27	Europe	Case-control study	<20 weeks	Depressed	Healthy	Yes	8
Gold	2007	1.99	1.26	3.12	North America	Retrospective cohort study	<20 weeks	Depressed	Healthy	Yes	8
